# Supplementary material for: Staphylococcal Scalded Skin Syndrome in a Tertiary Pediatric Hospital over an 11-Year Period
Source: Children (Basel). 2026 Jul 21;13(7):965. doi: 10.3390/children13070965 (PMC13406476; doi:10.3390/children13070965)
Supplement: Supplementary file 1 [file children-13-00965-s001.zip]

Archive with 1 entries (1 files):
- children-4407769-supplementary.pdf
